# Supplementary material for: Pathogenic mycobacteria achieve cellular persistence by inhibiting the Niemann-Pick Type C disease cellular pathway
Source: Wellcome Open Res. 2017 Jun 21;1:18. Originally published 2016 Nov 18. [Version 2] doi: 10.12688/wellcomeopenres.10036.2 (PMC5172425; doi:10.12688/wellcomeopenres.10036.2)
Supplement: Supplementary file 1 [file wellcomeopenres-1-12858-s0000.tgz]

Archive with 1 entries (1 files):
- 2a5149a4-b035-46f3-9006-09ac92ce545f.tif
